# Supplementary material for: Prediction of fruit characteristics of grafted plants of Camellia oleifera by deep neural networks
Source: Plant Methods. 2024 Feb 4;20:23. doi: 10.1186/s13007-024-01145-y (PMC10840285; doi:10.1186/s13007-024-01145-y)
Supplement: Supplementary file 1 — Additional file 1:Table S1 Analysis of variance in fruit characteristics under different grafting combinations in Camellia oleifera [file 13007_2024_1145_MOESM1_ESM.xlsx]

## Sheet: Sheet1
Table S1 Analysis of variance in fruit traits under different grafting combinations in Camellia oleifera
Number	Rootstock	Scion	Fruit height	Fruit diameter	Weight of fresh fruit	Thick of fruit pericarp	Weight of fresh seeds	Number of fresh seeds
1	CL3	CL18	31.82±3.39ab	31.5±4.56a	18.88±5.56ab	2.68±0.33bc	8.94±3.3abc	4±1.89bc
2	CL4		31.16±3.31a	34.23±5.2bcde	21.59±3.56cde	2.7±0.28bcd	10.13±2.2cde	5.03±1.54d
3	CL18		30.84±2.73a	33.1±3.28abcd	17.77±4.34a	2.77±0.35bcde	7.86±2.47ab	2.97±1.1a
4	CL21		34.06±3.17cd	35.94±5.25e	24.77±4.7e	2.9±0.47de	11.82±3.04f	4.73±1.91cd
5	CL22		35.09±2.45d	35.9±3.34e	23.19±6.04cde	2.85±0.39cde	10.72±3.48def	4.95±2.13d
6	CL26		31.35±2.92a	32.11±3.91ab	17.3±4.42a	2.33±0.47a	8.8±2.88abc	2.93±1.21a
7	CL27		32.88±3.35bc	33.22±4.31abcd	20.95±6.5bc	2.92±0.39e	9.34±3.63bcd	4±2.04bc
8	CL40		30.97±2.86a	32.33±3.49abc	16.55±4.54a	2.58±0.3b	7.66±2.73a	4.53±1.78cd
9	CL53		30.71±3.16a	31.16±5.31a	18.09±6.34a	2.73±0.44bcde	8.01±3.33ab	3.52±1.55ab
10	CL59		31.54±3.06ab	34.8±4.06de	23.89±5.16de	2.77±0.33bcde	11.47±3.29ef	5.4±2.04d
1	CL3	CL40	35.25±2.94ab	29.94±3.61abc	18.01±4.04ab	2.97±0.37ab	7.84±2.12ab	3.07±1.34ab
2	CL4		34.96±2.43ab	28.7±3.16a	17.11±3.48a	2.81±0.36ab	7.22±1.78a	2.73±0.91a
3	CL21		35.92±2.92abc	32.62±3.37d	19.82±4.63b	3.13±0.39cd	7.53±2.09ab	3.13±1.2ab
4	CL22		35.92±3.03abc	30.91±2.97bcd	17.08±4.23a	2.99±0.35bc	6.76±2.05a	3.4±1.43ab
5	CL27		36.05±2.48bc	30.23±2.7abc	19.27±3.72ab	2.85±0.31ab	8.42±1.92b	3.53±1.14b
6	CL40		37.42±3.58c	29.7±3.4ab	19.12±5.14ab	3.09±0.41c	7.77±2.4ab	3.17±1.34ab
7	CL53		34.31±3.06a	31.43±3.64bcd	17.78±4.46ab	3.28±0.45d	7.31±1.88ab	3.14±1.27ab
8	CL59		35.04±2.85ab	31.59±2.86cd	17.24±4.03a	2.77±0.31a	7.42±1.94ab	3.17±1.16ab
1	CL3	CL53	43.74±3.72c	37.1±4.3c	32.98±8.53de	3.45±0.51b	16.72±5.18cd	4.98±2.15ce
2	CL4		39.49±4.14b	33.19±4.23ab	26.77±8.47abc	3.21±0.39ab	13.24±4.89ab	4.37±2.46bcd
3	CL21		36.03±4.49a	31.98±5.27a	23.1±10.19a	4.11±0.98c	10.48±5.44a	3±1.7a
4	CL22		42.99±5.86c	36.97±6.79c	31.21±15.75cd	3.37±0.5b	15.97±8.84bc	4.6±3bcd
5	CL27		42.02±4.59bc	34.46±5.38abc	29.35±11bcd	3.33±0.37b	14.55±6.53bc	4.37±2.53bcd
6	CL40		39.77±4.34b	33.83±5.28ab	24.71±8.7ab	3.03±0.5a	12.92±5.21ab	3.47±1.81ab
7	CL53		42.74±11.63c	34.88±5.21bc	28.99±9.58bcd	3.35±0.76b	15.09±5.31bc	5.23±2.18d
8	CL59		39.67±7.5b	35.49±5.36bc	26.22±10.82abc	2.99±0.36a	13.73±6.37bc	3.87±2.57abc
