# Supplementary material for: Prediction of fruit characteristics of grafted plants of Camellia oleifera by deep neural networks
Source: Plant Methods. 2024 Feb 4;20:23. doi: 10.1186/s13007-024-01145-y (PMC10840285; doi:10.1186/s13007-024-01145-y)
Supplement: Supplementary file 2 — Additional file 2: Table S2 Analysis of variance in fat and fatty acid composition of fruit under different grafting combinations in Camellia oleifera [file 13007_2024_1145_MOESM2_ESM.xlsx]

## Sheet: Sheet1
Table S2 Analysis of variance in fat and fatty acid composition of fruit under different grafting combinations in Camellia oleifera
Number	Rootstock	Scion	Oil content	Palmitic acid	Palmitoleic acid	Stearic acid	Oleic acid	Linoleic acid	Linolenic acid	Cis-11-eicosenoic acid C20:1	Saturated fatty acids	Unsaturated fatty acids
1	CL3	CL18	47.97±0.71bcd	8.93±0.02d	0.15±0.1d	1.98±0.08ab	79.71±0.37bc	9±0.05c	0.31±0.01abc	0.42±0.001a	10.91±0.09c	89.6±0.34abc
2	CL4		47.38±0.72bc	8.22±0.04ab	0.12±0.01ab	2.21±0.03c	80.02±0.29bc	8.99±0.07c	0.32±0.01abc	0.47±0.01bc	10.43±0.06ab	89.93±0.27bc
3	CL18		45.67±2.21a	8.37±0.28abc	0.15±0.01d	2.09±0.13bc	80.27±0.4abc	8.31±0.24b	0.34±0.03c	0.47±0.02bc	10.46±0.17ab	89.53±0.15abc
4	CL21		47.36±0.26bc	8.68±0.27cd	0.14±0.01cd	2.04±0.18ab	79.57±0.25b	9±0.03c	0.33±0.02bc	0.47±0.01bc	10.72±0.18bc	89.51±0.27abc
5	CL22		48.62±0.23cd	8.52±0.1abc	0.13±0.01abc	1.92±0.01a	81±1d	8.17±0.54ab	0.32±0.01abc	0.47±0.02bc	10.44±0.09ab	90.08±0.92c
6	CL26		49.19±0.32d	8.63±0.1cd	0.15±0.01d	2±0.04ab	79.6±0.41b	9.2±0.1c	0.29±0.03a	0.45±0.01ab	10.63±0.07bc	89.69±0.36bc
7	CL27		48.35±1.44cd	8.94±0.22d	0.14±0.1bcd	1.94±0.07ab	79.9±0.4bc	8.33±0.16b	0.31±0.01abc	0.47±0.04bc	10.89±0.27c	89.15±0.26ab
8	CL40		47.91±0.16bcd	9.36±0.34e	0.15±0.01d	1.99±0.04ab	78.03±0.32a	9.89±0.12d	0.32±0.01abc	0.45±0.02ab	11.35±0.31d	88.85±0.38a
9	CL53		46.31±0.13ab	8.57±0.22bcd	0.16±0.02d	1.92±0.09ab	80.5±0.56cd	8.15±0.27ab	0.32±0.01ab	0.45±0ab	10.49±0.3ab	89.58±0.34abc
10	CL59		48.85±0.38cd	8.19±0.17a	0.11±0.02a	2.02±0.03ab	80.91±0.11d	7.81±0.13a	0.3±0.01ab	0.49±0.01c	10.21±0.2a	89.62±0.17bc
1	CL3	CL40	45.64±0.46bc	9.8±0.26d	0.11±0.01b	2.09±0.07b	79.03±0.8a	8.27±0.25d	0.26±0.05ab	0.41±0.02a	11.89±0.33c	88.08±1.1a
2	CL4		45.59±0.45bc	8.61±0.04a	0.1±0b	2.2±0.1bc	81.47±0.35cd	6.81±0.05b	0.25±0ab	0.43±0ab	10.81±0.14a	89.05±0.3a
3	CL21		40.71±0.7a	9.39±0.05c	0.11±0b	1.82±0.05a	79.1±0.82a	8.58±0.04d	0.27±0.01ab	0.43±0.01ab	11.22±0.1b	88.49±0.78a
4	CL22		44.41±3bc	8.92±0.04b	0.11±0b	2.1±0.01b	80.7±0.46bc	7.22±0.32c	0.26±0.03ab	0.41±0ab	11.03±0.04ab	88.69±0.42a
5	CL27		48.47±0.67d	9.29±0.15c	0.11±0b	2.07±0.03b	80.13±0.45b	7.15±0.12bc	0.23±0.05a	0.42±0.01a	11.35±0.14b	88.04±0.45a
6	CL40		41.37±0.12a	9.22±0.07c	0.11±0b	2.08±0.07b	80.54±0.62bc	7.18±0.04bc	0.3±0.01b	0.46±0.01b	11.31±0.15b	88.59±0.65a
7	CL53		43.54±0.61b	8.82±0.13ab	0.06±0.05a	2.31±0.06c	81.83±0.65d	6.24±0.1a	0.27±0.01ab	0.43±0ab	11.13±0.19ab	88.84±0.66a
8	CL59		45.91±0.53c	8.6±0.05a	0.11±0.01b	2.27±0.16c	81.87±0.32d	6.43±0.38a	0.28±0.06ab	0.46±0.0b	10.87±0.2a	89.13±0.15a
1	CL3	CL53	34.93±1.64ab	8.61±0.03b	0.1±0.01bc	1.72±0.06ab	78.33±0.12bc	10.47±0.15b	0.31±0ab	0.53±0.01bc	10.34±0.09b	89.74±0.09abc
2	CL4		34.09±0.18ab	9.06±0.05c	0.13±0d	1.58±0.03a	76.33±0.71a	12.47±0.59c	0.38±0.01bc	0.51±0.01ab	10.64±0.07bc	89.81±0.37abc
3	CL21		32.79±0.56a	8.09±0.07a	0.08±0a	1.77±0.05ab	81.93±0.25d	7.61±0.07a	0.32±0ab	0.52±0abc	9.85±0.03a	90.47±0.3c
4	CL22		36.38±0.36b	8.76±0.07bc	0.1±0ab	1.74±0.02ab	78.63±0.45c	10.01±0.1b	0.36±0.01abc	0.51±0.01abc	10.5±0.06bc	89.61±0.53ab
5	CL27		33.44±1.09a	8.73±0.44bc	0.09±0.01bc	1.61±0.13a	78.6±1.81c	10.12±1.49b	0.31±0.01ab	0.53±0.01cd	10.34±0.32b	89.64±0.32ab
6	CL40		39.93±2.18c	9.03±0.14c	0.1±0c	1.74±0.06ab	78.77±0.55c	9.57±0.44b	0.31±0ab	0.5±0.01a	10.77±0.1c	89.24±0.1a
7	CL53		35.16±0.74ab	8.91±0.08bc	0.11±0bc	1.56±0.03a	76.87±0.81ab	12.2±0.36c	0.4±0.09c	0.55±0d	10.48±0.08bc	90.12±0.5bc
8	CL59		40.74±2.98c	8.72±0.18bc	0.1±0.01ab	1.98±0.4b	78.96±1.37c	9.62±1.94b	0.3±0.04a	0.5±0.02a	10.69±0.48bc	89.47±0.63ab
