# Supplementary material for: Prediction of fruit characteristics of grafted plants of Camellia oleifera by deep neural networks
Source: Plant Methods. 2024 Feb 4;20:23. doi: 10.1186/s13007-024-01145-y (PMC10840285; doi:10.1186/s13007-024-01145-y)
Supplement: Supplementary file 3 — Additional file 3: Table S3 The MAPE values of 12 characteristics of fruits under different combinations [file 13007_2024_1145_MOESM3_ESM.xlsx]

## Sheet: Sheet1
Table S3 The MAPE values of 12 characteristics of fruits under different combinations.
dense_layers	units	y1	y2	y3	y4	y5	y6	y7	y8	y9	y10	y11	y12	average
3	16	13.9704	5.04545	2.37835	3.84726	15.2319	10.7292	8.8789	5.11482	5.06245	6.2799	16.3882	14.9138	8.98671
3	64	13.5437	5.72902	1.67142	2.40044	14.1731	13.8371	9.55	6.33614	5.1477	5.60763	16.3399	15.6131	9.16244
2	64	12.397	5.47929	2.02155	2.19781	15.3537	11.7722	10.0014	5.08737	4.99132	8.15714	17.1854	15.3809	9.16876
2	128	12.2195	5.36428	2.12147	2.71357	13.5917	10.442	12.3372	7.01225	5.47943	5.44808	17.6685	17.1033	9.29178
5	32	12.4009	6.58491	1.25192	2.41666	14.5218	11.8661	10.2451	7.89608	6.15837	6.1519	17.8112	14.6455	9.3292
2	256	13.679	6.53361	2.70242	2.40809	15.4382	9.4982	10.2747	6.72271	6.19876	7.29321	17.1983	15.2855	9.43605
1	256	14.2911	5.39931	3.05459	3.15717	15.9369	11.8164	11.5163	5.9177	5.02589	6.15933	15.9471	16.1809	9.53356
1	128	13.7757	5.12291	5.1381	5.38921	16.2277	9.39895	10.8265	6.17352	5.00504	6.05023	15.6582	17.3109	9.67308
3	32	13.5612	5.68245	4.02083	4.27654	15.6518	14.266	10.3614	5.65421	5.48008	5.2599	17.0722	14.9871	9.68948
4	32	12.2346	5.53994	4.37898	4.17689	14.509	13.2064	11.3903	6.96166	6.2266	5.16833	17.1968	15.787	9.73138
2	16	14.0976	6.26792	4.82582	5.05664	17.2131	10.7527	8.72113	7.35873	6.32252	5.45084	16.3522	15.8475	9.85556
3	256	15.0461	5.15764	2.83337	2.87856	16.277	11.7642	9.72225	7.95538	6.07459	5.7786	21.4065	14.7923	9.97387
5	64	13.7285	6.21707	2.51557	3.18276	15.6763	13.4245	10.6089	10.6941	5.97123	5.76809	17.7306	14.1915	9.97575
2	32	12.645	5.83655	4.68303	4.60305	16.2612	14.1465	10.1002	6.27438	5.38403	6.02358	16.3314	17.7479	10.0031
4	64	13.3522	5.20137	2.41634	3.99565	15.294	13.8046	9.65184	8.48119	5.52531	8.37738	18.1656	16.1776	10.0369
5	256	15.5726	5.50627	1.4301	2.56235	16.8578	13.0221	12.0537	9.27287	6.40945	5.22705	19.5529	15.81	10.2731
5	16	14.1129	5.93716	3.12351	2.86042	18.9078	11.5896	7.94675	11.1803	8.08129	6.07121	17.746	16.4195	10.3314
4	256	13.5176	5.7611	3.96149	3.25782	14.8535	14.5388	9.70616	8.46509	6.33647	7.1656	22.3785	16.5869	10.5441
5	128	14.3065	5.44154	3.64705	2.83876	16.856	13.4581	10.278	8.03762	5.57868	7.41217	21.3804	18.0165	10.6043
4	128	12.9698	4.74887	4.17994	6.16831	17.5134	11.9696	9.99639	10.4302	7.19842	7.63541	19.1649	16.2671	10.6869
1	64	14.8913	4.64994	10.196	9.81424	17.0724	9.42788	9.39815	7.74303	5.8065	7.43511	15.4292	16.452	10.693
4	16	12.7765	5.42598	5.91873	4.1455	16.8484	12.8835	9.55459	11.3024	7.67905	6.49231	17.9495	17.357	10.6945
3	128	12.0446	5.47443	5.97111	4.23469	13.9411	11.1806	10.1876	11.8889	12.1759	5.37853	22.4833	14.3316	10.7744
3	8	13.5811	5.4652	9.04948	6.61961	18.154	10.3473	9.12614	10.4941	9.04799	6.14812	17.8836	18.8865	11.2336
1	32	13.7744	4.7344	15.6342	15.3513	16.7212	9.81443	8.7385	7.9269	7.43421	5.23684	15.1782	16.4084	11.4127
5	8	14.0927	6.3873	8.80456	9.17075	18.5455	9.94405	7.34145	13.6084	8.18102	6.31839	19.6513	17.3885	11.6195
4	4	13.146	5.96991	12.5374	11.1638	18.1974	9.93717	7.31682	11.44	8.75881	6.30377	19.0955	16.4899	11.6964
4	8	13.4839	5.95533	8.84742	8.39953	19.095	11.1649	8.24396	13.6537	9.89089	6.17406	19.8618	17.5429	11.8595
2	8	11.7216	5.57596	13.8155	13.5737	17.0384	9.06889	8.34068	12.5583	10.0108	5.98481	18.5072	17.5388	11.9779
3	4	14.2185	5.83898	10.4641	10.1459	17.2359	10.0987	7.42731	13.43	10.9557	5.91392	20.5	19.0098	12.1032
2	4	15.9618	6.35035	17.3331	17.4304	17.3907	10.0835	7.07689	13.4027	11.4893	6.66541	18.0363	17.2689	13.2074
1	16	18.2383	5.2057	18.9589	19.1525	17.8107	10.7565	8.11968	11.9608	11.3009	5.61759	15.0952	16.9482	13.2637
1	8	14.3182	5.70179	21.3255	21.7807	18.0868	10.4307	9.7984	15.5344	14.7425	5.39441	16.6536	15.7395	14.1255
5	4	15.6872	6.1662	17.7819	16.4614	21.3345	10.2462	7.13495	17.0549	14.2283	6.79051	20.623	17.9925	14.2918
4	2	15.5399	6.0056	20.2717	19.6143	21.2191	10.6789	7.12947	18.7643	15.6698	6.96778	21.3231	18.3792	15.1303
5	2	15.4499	5.97401	20.8686	19.7226	22.4747	9.88272	7.15864	19.5326	16.3715	6.7933	22.088	19.2252	15.4618
2	2	15.3396	5.93974	21.5687	21.4221	18.601	11.1823	6.93361	19.4003	16.6415	6.90644	22.5907	19.3354	15.4884
1	4	16.3642	5.54063	24.2915	24.917	18.5887	9.9752	8.20371	19.8289	20.2566	6.85576	19.6289	16.816	15.9389
1	2	15.6677	6.25196	24.2332	24.2962	19.7597	11.1111	6.12328	19.0442	20.0525	7.76151	20.1396	17.2598	15.9751
3	2	15.6228	5.94501	22.7793	22.2778	19.5612	11.031	7.25533	23.4049	20.2306	6.71261	24.8238	20.4536	16.6748
* y1:Palmitoleic acid C16:1; y2: cis-11 eicosane acid C20:1; y3: unsaturated fatty acid; y4: oleic acid C18:1; y5: linoleic acid C18:2; y6: linolenic acid C18:3; y7: kernel oil content ; y8: fruit height; y9: fruit diameter; y10: fresh fruit weight; y11: pericarp thickness; y12: fresh seed weight, respectively.
