# Supplementary material for: Prediction of fruit characteristics of grafted plants of Camellia oleifera by deep neural networks
Source: Plant Methods. 2024 Feb 4;20:23. doi: 10.1186/s13007-024-01145-y (PMC10840285; doi:10.1186/s13007-024-01145-y)
Supplement: Supplementary file 5 — Additional file 5: Table S5 The MAPE values and R2 based on the validation and testing sets of the 12 characteristics in the RF mode [file 13007_2024_1145_MOESM5_ESM.xlsx]

## Sheet: Sheet1
Table S5 The MAPE values and R2 based on validation and testing sets of the 12 characteristcs in the RF modles
RF	y1	y2	y3	y4	y5	y6	y7	y8	y9	y10	y11	y12	sum	average
Test MAPE	13.24	6.49	0.42	1.31	11.55	11.58	6.99	3.29	4.04	8.37	9.25	13.72	90.25	7.52083
Test R2	0	0	0.4553	0.7209	0.6709	0	0	0.7742	0.3647	0	0.7356	0.6668	4.3884	0.3657
* y1:Palmitoleic acid C16:1; y2: cis-11 eicosane acid C20:1; y3: unsaturated fatty acid; y4: oleic acid C18:1; y5: linoleic acid C18:2; y6: linolenic acid C18:3; y7: kernel oil content ; y8: fruit height; y9: fruit diameter; y10: fresh fruit weight; y11: pericarp thickness; y12: fresh seed weight, respectively.
